# Supplementary material for: Spinal V2b neurons reveal a role for ipsilateral inhibition in speed control
Source: eLife. 2019 Jul 29;8:e47837. doi: 10.7554/eLife.47837 (PMC6701946; doi:10.7554/eLife.47837)
Supplement: Figure 1—source data 1. [file elife-47837-fig1-data1.xls]

## Sheet: Fig 1C 
No. V2b neurons	segment
15	2
16	3
15.5	20
14.5	21
15.5	5
16	6
18	10
16	11
13.5	25
12.5	26
16	15
19.5	16
16	2
17.5	3
19	20
15.5	21
17	5
18	6
21	10
21	11
18	24
15.5	25
16.5	26
22	15
19	16
13	2
17	3
16	5
14	6
18	10
18	11
15.5	24
16	25
17	15
17.5	16
14	2
14	3
16.5	20
15	21
15	5
14	6
18.5	15
15.5	16
18.5	10
16.5	11
18	5
21	6
17	1
16	2
18	3
20.5	10
21.5	11
17	15
18.5	16
17	20
17	21
17.5	23
16.5	4
13	2
16	3
19.5	5
17.5	6
23.5	10
24	11
16.5	15
20	16
16	20
18	21
19	25
20	26
16	1
12	2
14.5	3
17	5
15	6
17.5	10
17	11
14	15
19	16
13	20
16	21
16	24
21	2
14.5	3
20	5
19.5	6
22.5	10
21.5	11
21.5	15
18	16
15	20
14.5	21
21	24
16.5	25

## Sheet: Fig 1E
segment 1-3	segment 4-6	segment 10-11	segment 13-16	segment 20+
5.07322	5.03866	6.07597	9.23689	6.37976
4.13475	12.2935	7.4818	7.57871	5.80939
6.661	7.84279	10.2164	5.19482	3.37423
2.44891	5.57008	9.38617	6.74891	5.16822
4.39662	6.62512	11.3619	4.59551	5.71415
	4.49636	13.5318	4.08445	5.89932
				1.20465
				4.31318
				5.1362
				3.96377
				3.54101
