# Supplementary material for: Spinal V2b neurons reveal a role for ipsilateral inhibition in speed control
Source: eLife. 2019 Jul 29;8:e47837. doi: 10.7554/eLife.47837 (PMC6701946; doi:10.7554/eLife.47837)
Supplement: Figure 2—source data 1. [file elife-47837-fig2-data1.xls]

## Sheet: Fig 2C
% gly+	age (dpf)		%gad+	age (dpf)
94.8718	5		54.3	15
86.4865	5		52.8	15
97.4359	5		53.6	15
94.1176	5		54.5	15
90.3226	5		38.9	18
96.7742	5		40.9	18
90.4762	5		50	10
97.3684	5		51.2	10
87.8788	10		50	10
84.6154	10		43.2	10
88.2353	10		36	18
87.1795	10		46.9	18
97.1429	10		57.1	10
90.909	10		48.4	10
94.1176	10		51.5	5
87.8049	10		45	5
76.6667	15		64.3	5
84.6154	15		42.1	5
92.5926	15		58.1	5
89.2857	15		50	5
76.4706	15
93.3333	15
100	15
94.7368	15
93.75	15

## Sheet: Fig 2D
Gad+ soma position	Gad- soma position
0.559682	0.658669
0.335237	0.537978
0.431831	0.606949
0.411936	0.43796
0.480135	0.620744
0.463074	0.737995
0.525576	0.796612
0.485802	0.741435
0.406254	0.644892
0.426149	0.765584
0.497166	0.679378
0.338071	0.593155
0.292615	0.572464
0.477286	0.396577
0.363647	0.465549
0.340919	0.489698
0.581643	0.672464
0.421501	0.441418
0.617583	0.575107
0.676408	0.640468
0.813665	0.584903
0.633931	0.807129
0.594715	0.640468
0.496674	0.611047
0.424778	0.379025
0.65354	0.346345
0.794057	0.663336
0.40517	0.682944
0.597975	0.614323
0.660076	0.660076
0.421501	0.816941
0.588179	0.709088
0.5586	0.682748
0.51951	0.714941
0.363186	0.689646
0.381567	0.708044
0.47123	0.542512
0.643659	0.42295
0.416053	0.363186
0.662057	0.429847
0.60688	0.581584
0.464333	0.544805
0.560893	0.652866
0.725231	0.66435
0.706154	0.613777
0.492365	0.475834
0.488558	0.763221
0.542	0.56779
0.633615	0.337891
0.660327	0.643659
0.519096	0.801577
0.484731	0.404577
0.599269	0.625981
0.6985	0.347308
0.564904	0.809212
0.477115	0.629788
0.404577	0.496192
0.759129	0.709962
0.427009	0.610712
0.660599	0.595442
0.598548	0.591615
0.492719	0.572538
0.700735	0.759577
0.806564	0.568712
0.569351	0.401471
0.569351	0.693436
0.594889	0.777367
0.733572	0.660599
0.58029	0.671539
0.58759	0.693436
0.640957	0.843059
0.64765	0.682478
0.590619	0.613146
0.493306	0.572991
0.486596	0.510958
0.41949	0.547454
0.520149	0.602188
0.681204	0.49636
0.671146	0.423368
0.553702	0.485402
0.352383	0.602188
	0.791937
	0.587255
	0.48996
	0.463117
	0.71141
	0.630882
	0.503381
	0.473175
	0.60404
	0.661072
	0.49667
	0.466481
	0.842258
	0.563776
	0.667782
	0.751673
	0.557066
	0.583908
	0.600676
	0.523513
	0.463117
	0.557066

## Sheet: Fig 2E
% Gad1b+	segment	% Glyt2+	segment
73.1	2	96.4286	2
68.8	3	94.7368	3
61.5	5	94.5946	5
48.6	6	94.8718	6
48.9	10	95.7447	10
56.3	11	90.6977	11
51.5	15	94.8718	15
45	16	86.4865	16
50	20	90.625	20
44.4	21	90.9091	25
47.4	25	90.7407	1
47.5	26	100	2
87.5	1	97.2222	3
62.5	2	97.6744	5
55.2	3	95.2381	10
76.5	5	95	11
43.3	6	92.5	17
54.3	10	97.4359	18
52.9	11	94.1176	20
64.3	15	96.6667	21
42.1	16	89.7436	1
38.5	20	97.2973	2
46.9	21	96.5517	3
37.5	24	95	5
78.6	2	97.7778	6
72.4	3	91.6667	10
65	5	95	11
66.7	6	90.3226	15
51.1	10	96.7742	16
53.5	11	93.75	1
58.1	15	100	3
50	16	90.4762	5
43.3	20	97.3684	6
41.4	21	88.5714	24
50	24	90	25
48.5	25
