# Supplementary material for: Spinal V2b neurons reveal a role for ipsilateral inhibition in speed control
Source: eLife. 2019 Jul 29;8:e47837. doi: 10.7554/eLife.47837 (PMC6701946; doi:10.7554/eLife.47837)
Supplement: Figure 3—source data 1. [file elife-47837-fig3-data1.xls]

## Sheet: Fig 3F
Average axon Dvposution	type
0.411915	gad-
0.445085	gad-
0.290019	gad+
0.27704	ga+
0.298841	gad+
0.243275	gad+
0.651244	gad-
0.569138	gad-
0.384261	gad-
0.321859	gad-
0.314281	gad+
0.297892	gad+
0.295438	gad+
0.281859	gad+
0.315195	gad-
0.329189	gad+
0.579527	gad-
0.618921	gad-
0.237759	gad+
0.578306	gad-
0.251105	gad+
0.578897	gad-
0.386865	gad-
0.241501	gad+

## Sheet: Fig 3G
gad- axon	gad- soma		gad+ axon	gad+ soma
0.411915	0.6133		0.290019	0.6484
0.445085	0.592487		0.27704	0.522
0.651244	0.7754		0.298841	0.566
0.569138	0.5821		0.243275	0.606
0.384261	0.6449		0.314281	0.6455
0.321859	0.68611		0.297892	0.64548
0.315195	0.53657		0.295438	0.57067
0.579527	0.71252		0.281859	0.72822
0.618921	0.739459		0.329189	0.622744
0.578306	0.72046		0.237759	0.64684
0.578897	0.592354		0.251105	0.618544
0.386865	0.61322		0.241501	0.65209

## Sheet: Fig 3H
Hist bins (DV position)	Gad+	Gad-
0	0	0
0.05	0	0
0.1	0.00840336	0.0305085
0.15	0.172269	0.0525424
0.2	1	0.00847458
0.25	0.52521	0.0830508
0.3	0.701681	0.198305
0.35	0.84874	0.19661
0.4	0.705882	0.433898
0.45	0.205882	0.649153
0.5	0.0840336	0.911864
0.55	0.163866	1
0.6	0.105042	0.933898
0.65	0.0630252	0.647458
0.7	0.0252101	0.381356
0.75	0	0.0915254
0.8	0	0
0.85	0	0
0.9	0	0
0.95	0	0
