# Supplementary material for: Spinal V2b neurons reveal a role for ipsilateral inhibition in speed control
Source: eLife. 2019 Jul 29;8:e47837. doi: 10.7554/eLife.47837 (PMC6701946; doi:10.7554/eLife.47837)
Supplement: Figure 4—source data 1. [file elife-47837-fig4-data1.xls]

## Sheet: Fig 4E
Strychnine sensitive
Fast MN	slow MN
99.5	52.8
81.8	43.9
98.1	50.7
91.4	70.7
98.1	74.8
90.8	78.2
67.9	82.1
85.2
97.6

## Sheet: Fig 4F
Fast motor neurons			Slow motor neurons
With stim	Control	Relative to threshold I	Control	With stim	Current steps Relative to threshold I
0	0	-100	0	0	-4
0	0	-75	0	0	-3
0	0	-50	0	0.0416667	-2
0	0.0416667	-25	0.0384615	0.884615	-1
1.44048	0.857143	0	1.88462	2.57692	0
2.79167	2.70833	25	3.80769	3.80769	1
4.13095	3.89286	50	4.57692	4.5	2
5.44444	4.95833	75	5.33333	5.83333	3
6.11538	5.98718	100	6.20833	6.29167	4
7.12121	6.98485	125	6.66667	6.79167	5
7.85897	7.61539	150	7.3125	7.75	6
8.18519	8.18519	175	9.14286	9	7
8.58333	9.08333	200
9	9	225
9.25	9.5	250
