# Supplementary material for: Spinal V2b neurons reveal a role for ipsilateral inhibition in speed control
Source: eLife. 2019 Jul 29;8:e47837. doi: 10.7554/eLife.47837 (PMC6701946; doi:10.7554/eLife.47837)
Supplement: Figure 5—source data 1. [file elife-47837-fig5-data1.xls]

## Sheet: Fig 5C
% Strychnine sensitive
100
87.7
86.5
74
70.5
50.7
35.5
100

## Sheet: Fig 5D
Average spike shape for gad+ and gad-
t	gad- mV		t	gad+ mV
0	-32.703		0	-34.8659
5e-05	-32.5852		5e-05	-34.7884
0.0001	-32.5066		0.0001	-34.6814
0.00015	-32.3962		0.00015	-34.5869
0.0002	-32.3079		0.0002	-34.4864
0.00025	-32.2113		0.00025	-34.4233
0.0003	-32.1259		0.0003	-34.3167
0.00035	-32.0489		0.00035	-34.2157
0.0004	-31.9354		0.0004	-34.1406
0.00045	-31.8246		0.00045	-34.043
0.0005	-31.7493		0.0005	-33.9607
0.00055	-31.6696		0.00055	-33.8398
0.0006	-31.5983		0.0006	-33.7498
0.00065	-31.4981		0.00065	-33.6688
0.0007	-31.3966		0.0007	-33.6112
0.00075	-31.3219		0.00075	-33.5052
0.0008	-31.2116		0.0008	-33.4095
0.00085	-31.1087		0.00085	-33.3376
0.0009	-31.036		0.0009	-33.2343
0.00095	-30.904		0.00095	-33.1309
0.001	-30.8479		0.001	-33.0307
0.00105	-30.7615		0.00105	-32.9397
0.0011	-30.6664		0.0011	-32.859
0.00115	-30.5653		0.00115	-32.764
0.0012	-30.4778		0.0012	-32.6635
0.00125	-30.3662		0.00125	-32.5648
0.0013	-30.3055		0.0013	-32.4584
0.00135	-30.2061		0.00135	-32.3686
0.0014	-30.1332		0.0014	-32.2511
0.00145	-30.0583		0.00145	-32.1328
0.0015	-29.965		0.0015	-32.0421
0.00155	-29.874		0.00155	-31.9392
0.0016	-29.781		0.0016	-31.8337
0.00165	-29.6815		0.00165	-31.7075
0.0017	-29.5997		0.0017	-31.6196
0.00175	-29.4873		0.00175	-31.5235
0.0018	-29.3626		0.0018	-31.4342
0.00185	-29.2364		0.00185	-31.3199
0.0019	-29.1501		0.0019	-31.1986
0.00195	-29.0129		0.00195	-31.0771
0.002	-28.9129		0.002	-30.9227
0.00205	-28.8054		0.00205	-30.7744
0.0021	-28.6924		0.0021	-30.633
0.00215	-28.555		0.00215	-30.4723
0.0022	-28.3898		0.0022	-30.2974
0.00225	-28.2548		0.00225	-30.1211
0.0023	-28.0772		0.0023	-29.8988
0.00235	-27.8935		0.00235	-29.6777
0.0024	-27.6339		0.0024	-29.367
0.00245	-27.2522		0.00245	-28.9292
0.0025	-26.7397		0.0025	-28.2891
0.00255	-25.9929		0.00255	-27.2634
0.0026	-24.8287		0.0026	-25.8206
0.00265	-23.2576		0.00265	-23.92
0.0027	-21.3117		0.0027	-21.5836
0.00275	-18.7469		0.00275	-19.1383
0.0028	-15.544		0.0028	-16.7679
0.00285	-12.0062		0.00285	-14.6164
0.0029	-8.88233		0.0029	-13.0527
0.00295	-6.97572		0.00295	-12.1874
0.003	-6.62023		0.003	-12.0556
0.00305	-7.71087		0.00305	-12.5849
0.0031	-9.7672		0.0031	-13.5678
0.00315	-12.3109		0.00315	-14.8671
0.0032	-14.9418		0.0032	-16.2991
0.00325	-17.4126		0.00325	-17.7432
0.0033	-19.6044		0.0033	-19.1646
0.00335	-21.5385		0.00335	-20.5071
0.0034	-23.174		0.0034	-21.7257
0.00345	-24.5924		0.00345	-22.8521
0.0035	-25.7186		0.0035	-23.8401
0.00355	-26.7056		0.00355	-24.7717
0.0036	-27.5166		0.0036	-25.593
0.00365	-28.2146		0.00365	-26.3328
0.0037	-28.764		0.0037	-26.9878
0.00375	-29.2552		0.00375	-27.5677
0.0038	-29.6803		0.0038	-28.1031
0.00385	-30.0446		0.00385	-28.5553
0.0039	-30.3283		0.0039	-28.9854
0.00395	-30.5637		0.00395	-29.3265
0.004	-30.7546		0.004	-29.6536
0.00405	-30.9194		0.00405	-29.9394
0.0041	-31.0578		0.0041	-30.2237
0.00415	-31.1863		0.00415	-30.4251
0.0042	-31.2623		0.0042	-30.6525
0.00425	-31.3577		0.00425	-30.8402
0.0043	-31.3971		0.0043	-31.0041
0.00435	-31.4578		0.00435	-31.1589
0.0044	-31.4658		0.0044	-31.2589
0.00445	-31.5155		0.00445	-31.3979
0.0045	-31.5315		0.0045	-31.4887
0.00455	-31.5258		0.00455	-31.5583
0.0046	-31.5525		0.0046	-31.6264
0.00465	-31.5509		0.00465	-31.7111
0.0047	-31.545		0.0047	-31.7551
0.00475	-31.547		0.00475	-31.8191
0.0048	-31.5383		0.0048	-31.8602
0.00485	-31.5202		0.00485	-31.9226
0.0049	-31.4875		0.0049	-31.9484
0.00495	-31.4875		0.00495	-31.9955
0.005	-31.4767		0.005	-32.022
0.00505	-31.4488		0.00505	-32.0354
0.0051	-31.4263		0.0051	-32.0361
0.00515	-31.4241		0.00515	-32.0585
0.0052	-31.3985		0.0052	-32.0683
0.00525	-31.3726		0.00525	-32.06
0.0053	-31.3473		0.0053	-32.082
0.00535	-31.324		0.00535	-32.0839
0.0054	-31.3036		0.0054	-32.093
0.00545	-31.285		0.00545	-32.0515
0.0055	-31.2439		0.0055	-32.082
0.00555	-31.2281		0.00555	-32.0595
0.0056	-31.1997		0.0056	-32.0703
0.00565	-31.1878		0.00565	-32.0609
0.0057	-31.1706		0.0057	-32.0757
0.00575	-31.1683		0.00575	-32.0432
0.0058	-31.115		0.0058	-32.0375
0.00585	-31.0867		0.00585	-32.0008
0.0059	-31.088		0.0059	-31.9807
0.00595	-31.0636		0.00595	-31.9932
0.006	-31.0401		0.006	-31.9966
0.00605	-31.0266		0.00605	-31.941
0.0061	-31.0121		0.0061	-31.9459
0.00615	-30.9906		0.00615	-31.9445
0.0062	-30.9536		0.0062	-31.9091
0.00625	-30.9342		0.00625	-31.9066
0.0063	-30.9113		0.0063	-31.8906
0.00635	-30.8746		0.00635	-31.8749
0.0064	-30.871		0.0064	-31.8518
0.00645	-30.8332		0.00645	-31.8461
0.0065	-30.8265		0.0065	-31.812
0.00655	-30.8073		0.00655	-31.8091
0.0066	-30.7713		0.0066	-31.7735
0.00665	-30.7577		0.00665	-31.7652
0.0067	-30.7361		0.0067	-31.7469
0.00675	-30.7396		0.00675	-31.7313
0.0068	-30.7212		0.0068	-31.7358
0.00685	-30.7242		0.00685	-31.7165
0.0069	-30.7203		0.0069	-31.6913
0.00695	-30.7113		0.00695	-31.6929
0.007	-30.6871		0.007	-31.6745
0.00705	-30.6667		0.00705	-31.6574
0.0071	-30.6608		0.0071	-31.6258
0.00715	-30.6346		0.00715	-31.6199
0.0072	-30.6034		0.0072	-31.6204
0.00725	-30.5789		0.00725	-31.6227
0.0073	-30.5343		0.0073	-31.6324
0.00735	-30.499		0.00735	-31.6238
0.0074	-30.4752		0.0074	-31.6046
0.00745	-30.4374		0.00745	-31.6069
0.0075	-30.4125		0.0075	-31.5972
0.00755	-30.3847		0.00755	-31.5963
0.0076	-30.3405		0.0076	-31.6232
0.00765	-30.3185		0.00765	-31.5926
0.0077	-30.3013		0.0077	-31.6145
0.00775	-30.2887		0.00775	-31.5869
0.0078	-30.2804		0.0078	-31.5607
0.00785	-30.2752		0.00785	-31.544
0.0079	-30.2512		0.0079	-31.5332
0.00795	-30.2498		0.00795	-31.5169
0.008	-30.2496		0.008	-31.5109
0.00805	-30.2631		0.00805	-31.489
0.0081	-30.2576		0.0081	-31.4792
0.00815	-30.2394		0.00815	-31.4802
0.0082	-30.2198		0.0082	-31.4602
0.00825	-30.1722		0.00825	-31.4476
0.0083	-30.1754		0.0083	-31.4651
0.00835	-30.1226		0.00835	-31.4549
0.0084	-30.0834		0.0084	-31.4645
0.00845	-29.9958		0.00845	-31.4973
0.0085	-29.8971		0.0085	-31.5033
0.00855	-29.7819		0.00855	-31.5108
0.0086	-29.6175		0.0086	-31.4991
0.00865	-29.5301		0.00865	-31.5187
0.0087	-29.4011		0.0087	-31.5124
0.00875	-29.2756		0.00875	-31.5633
0.0088	-29.1596		0.0088	-31.5412
0.00885	-29.0366		0.00885	-31.558
0.0089	-28.9507		0.0089	-31.5506
0.00895	-28.9056		0.00895	-31.555
0.009	-28.8202		0.009	-31.5474
0.00905	-28.7701		0.00905	-31.5237
0.0091	-28.7471		0.0091	-31.549
0.00915	-28.7208		0.00915	-31.5443
0.0092	-28.7246		0.0092	-31.5561
0.00925	-28.7239		0.00925	-31.5639
0.0093	-28.7859		0.0093	-31.5751
0.00935	-28.7807		0.00935	-31.5883
0.0094	-28.8262		0.0094	-31.5778
0.00945	-28.8548		0.00945	-31.5765
0.0095	-28.9094		0.0095	-31.5813
0.00955	-28.9908		0.00955	-31.5998
0.0096	-29.0571		0.0096	-31.5984
0.00965	-29.1248		0.00965	-31.6075
0.0097	-29.2181		0.0097	-31.609
0.00975	-29.323		0.00975	-31.6156
0.0098	-29.4459		0.0098	-31.609
0.00985	-29.5038		0.00985	-31.6049
0.0099	-29.6039		0.0099	-31.6336
0.00995	-29.6982		0.00995	-31.6282
0.01	-29.8364		0.01	-31.6294
0.01005	-29.8655		0.01005	-31.6526
0.0101	-29.9299		0.0101	-31.6612
0.01015	-29.9863		0.01015	-31.655
0.0102	-30.0433		0.0102	-31.6769
0.01025	-30.1369		0.01025	-31.6742
0.0103	-30.1766		0.0103	-31.7217
0.01035	-30.2039		0.01035	-31.7067
0.0104	-30.1945		0.0104	-31.713
0.01045	-30.2043		0.01045	-31.7271
0.0105	-30.1592		0.0105	-31.7539
0.01055	-30.0663		0.01055	-31.7519
0.0106	-30.0005		0.0106	-31.7458
0.01065	-29.9518		0.01065	-31.7672
0.0107	-29.9771		0.0107	-31.79
0.01075	-30.0904		0.01075	-31.8024
0.0108	-30.2329		0.0108	-31.8157
0.01085	-30.4171		0.01085	-31.8178
0.0109	-30.651		0.0109	-31.8212
0.01095	-30.8715		0.01095	-31.8463
0.011	-31.0611		0.011	-31.8498

## Sheet: Fig 5F
gad- Input Res.	gad+ input res.
904	1065
1100	1500
767	1266
1330	1980
617	1086
1760	1614
1480	2360
2800	1238
810.2	1300
336

## Sheet: Fig 5G
Gad- AP-half width	Gad+ AP-half width
0.372657	0.668927
0.755725	0.625289
0.374673	0.995515
0.366488	0.378432
0.386882	0.503797
0.699359	0.549257
0.734222	0.809009
0.930297	1.16392
0.989706	0.792144
0.326701
