# Supplementary material for: Spinal V2b neurons reveal a role for ipsilateral inhibition in speed control
Source: eLife. 2019 Jul 29;8:e47837. doi: 10.7554/eLife.47837 (PMC6701946; doi:10.7554/eLife.47837)
Supplement: Figure 6—source data 1. [file elife-47837-fig6-data1.xls]

## Sheet: Fig 6C
V2b	number of spikes per trial
	Neuron 1	Neuron 2	Neuron 3	Neuron 4	Neuron 5
Trial 1	2.8	5.8	2.4	1	1	1.2
Trial 2	3	6.4	2.6	1	1	1.8
Trial 3	2.4	6.2	2	1	1	1.4
Trial 4	2.4	4.8	2.2	1	1	1.4
Trial 5	2.2	5.8	2.8	1	1	1.6
Trial 6	2.6	0	0	0	0	0	Stim
Trial 7	3.4	0.4	0	2.2	0	0	Stim
Trial 8	3.2	0.2	0	2.4	0	0	Stim
Trial 9	3	0	0	1.2	0	0	Stim
Trial 10	3.2	0.2	0	0.6	0	0	Stim
Trial 11	3	0.2	0	0.6	0	0	Stim
Trial 12	3.6	0.4	0	0.4	0	0	Stim
Trial 13	3.2	0.2	0	0.8	0	0	Stim
Trial 14	3.4	0	0	0.2	0	0	Stim
Trial 15	3	0	0	0.4	0	0	Stim
Trial 16	3.2	5.6	3.8	2.2	1	1.8
Trial 17	2.2	5.4	2.4	1	1	1.8
Trial 18	2	5.8	4.2	0.6	1	1.6
Trial 19	2.6	5.2	3.4	1	1	2
Trial 20	2.4	5.6	4.2	1	1	1.4
CSF-cN	number of spikes per trial
	Neuron 1	Neuron 2	Neuron 3	Neuron 4	Neuron 5
Trial 1	1	1	1.2	1.8	1
Trial 2	1	1	1	1.2	1
Trial 3	1	1	1	1.2	1
Trial 4	1	1	1	1	1
Trial 5	1	1	1	1	1
Trial 6	1	1	1	0	1	Stim
Trial 7	1	1	1	0.2	1	Stim
Trial 8	1	1	1	0.6	1	Stim
Trial 9	1	1	1	0.8	1	Stim
Trial 10	1	1	0.8	0.6	1	Stim
Trial 11	1	1	1.2	0.8	1	Stim
Trial 12	1	1	1	0.6	1	Stim
Trial 13	1	1	1.2	0.4	1	Stim
Trial 14	1	1	1	0.8	1	Stim
Trial 15	1	1	1	1	1	Stim
Trial 16	1	1	1	2.4	1
Trial 17	1	1	1	1.6	1
Trial 18	1	1	1	1.2	1
Trial 19	1	1	1	1.4	1
Trial 20	1	1	1.4	1.2	1

## Sheet: Fig 6F
Difference in Max tail bend (light on-light off)
zipACR+	zipACR-
1.06167	-0.04375
-0.0116667	0.0186667
0.273	0.007
-0.329	-0.11725
0.4557	-0.0303333
-0.0606667	-0.07
0.0746667	-0.0291667
-0.1715	-0.0065
0.0455	-0.242667
0.60025	-0.102667
-0.0385
-0.133
-0.114333
0.00233333
0.337167
-0.415333
0.116667
-0.163333
-0.263667

## Sheet: Fig 6G
TBF ratio light on/off
zipACR+	zipACR-
0.88388	0.805565
0.90491	0.933218
0.950879	0.954464
0.963011	0.960215
0.983802	0.963536
1.03013	1.00501
1.04977	1.05698
1.05866	1.06153
1.0685	1.12082
1.08159
1.12294
1.13271
1.14763
1.18587
1.21804
1.22641
1.27112
1.29529
1.32484
1.3952
