# Supplementary material for: Spinal V2b neurons reveal a role for ipsilateral inhibition in speed control
Source: eLife. 2019 Jul 29;8:e47837. doi: 10.7554/eLife.47837 (PMC6701946; doi:10.7554/eLife.47837)
Supplement: Figure 7—source data 1. [file elife-47837-fig7-data1.xls]

## Sheet: Fig 7E
	CatCh+
Stim	37.8605	33.164	30.225	26.3727	22.048	21.7147	19.6734	19.8716	17.8841
Control	47.588	45.392	47.514	31.833	33.109	27.4414	30.5363	24.3329	23.8138
	CatCh- siblings
Stim	29.4863	37.082	36.967	37.562	25.8981	35.3278	31.863	28.6242	23.8463	25.4934
Control	46.1766	38.848	36.4935	35.945	35.8584	34.5596	27.5385	27.4215	24.8398	21.7544
	low V2b CatCh+
Stim	45.9597	36.1311	30.7844	28.3881	24.721	22.6608	24.4698
Control	42.936	40.7282	36.5279	26.1471	27.4215	27.8901	25.89

## Sheet: Fig 7F
First IBI	Bout average
0.82847	0.7823
0.750997	0.839372
0.791312	0.876334
0.665922	0.804667
0.795589	0.922086
0.636128	0.857292
0.730613	0.883491
0.644263	1.18674
0.816656

## Sheet: Fig 7 H
Control	Caudal stim	Rostral red light control
31.833	29.6595	31.061
23.8138	24.0915	23.6205
27.4414	26.7575	26.712
33.109	35.8247	33.992
47.514	36.2005	44.572
45.392	38.9955	43.137
30.5363	33.4007	42.155
24.3329	28.3881	29.132

## Sheet: Fig 7I
	Norm. Bout length
	Catch +	CatCh-	low v2b CatCh+
	0.565585	0.849387	0.71859
	0.654112	1.09148	1.44763
	0.542914	1.67673	1.0798
	0.969099	1.48045	0.507772
	0.255164	0.951402	0.742006
	0.645963	1.55727	1.23599
	0.615381	1.01495	0.735833
	0.671363	2.27668
	1.1438	0.894152
		0.778417
